# Supplementary material for: Prevalence of falls and comparison of health-related physical fitness factors between different faller categories among institutionalized older adults in Kandy District of Sri Lanka
Source: PLoS One. 2024 Feb 20;19(2):e0297946. doi: 10.1371/journal.pone.0297946 (PMC10878510; doi:10.1371/journal.pone.0297946)
Supplement: S1 Data — (XLSX) [file pone.0297946.s001.xlsx]

## Sheet: Sheet1
Ref. No	Name of the elders' home	Age	Gender		Duration spend	Marks of SBT	No of falls			BMI			Body fat percentage %	2min walk test (m)	30 Sec sit and stand test (No. of repetitions)	Hand grip strength (N)		Chair sit and reach test (cm)	Back stretch test (cm)
			Female	Male			None	Fall once	More than once	Height (cm)_	Weight (kg)	BMI (kg/m2)				Right	Left
1	Udunuwara	66	1		2	4	1			147	70.8	32.8	41.4	71	10	18.8	20.5	-5	-17
2	Udunuwara	67		1	2	4		1		152	53.3	20.8	30.8	78	10	17.9	19.6	-23	0
3	Udunuwara	69	1		1	2	1			143	53.3	26.1	39.5	36	6	5.6	6.9	1	0
4	Udunuwara	72	1		1	4	1			146	57.1	26.8	36.3	69	7	11.7	16	0	-38
5	Udunuwara	77	1		4	4			1	139	47	24.7	44.1	45	7	12.2	11	-11	1
6	Udunuwara	68		1	5	2			1	157	68	27.5	29.8	75	12	14.5	12.5	-5	-3
7	Udunuwara	70		1	3	2		1		149	65.3	24.4	42.2	73	10	8.3	15.1	-6	-11
8	Udunuwara	72	1		5	2		1		144	46.1	22.2	46.4	55	6	6.5	10.8	-4	-8
9	Udunuwara	78	1		1	2	1			143	44.6	21.8	39.2	75	7	8.1	11.5	0	-15
10	Udunuwara	67	1		2	2	1			143	45	22	25	52	5	5	12	0	-7
11	Udunuwara	68		1	7	0		1		145	47.8	22.7	32	62	12	17.5	12.3	-5	-27
12	Udunuwara	65	1		1	0	1			142	50	24.8	33.7	80	8	20.5	19.5	-11	-22
13	Udunuwara	68		1	4	1		1		145	47.8	22.7	43	60	12	17.5	12.3	-2	-28
14	Mahaiyawa	70	1		10	2	1			147	55.5	25.7	42.9	76	10	18.9	17.6	0	-20
15	Mahaiyawa	80	1		9	4	1			150	48.6	21.6	38.3	25	2	9.3	6	-2	-28
16	Mahaiyawa	65	1		1	4	1			148	49.2	22.5	39.2	75	10	9.3	9.1	0	2
17	Mahaiyawa	72	1		2	4	1			141	43.9	22.1	39.8	70	9	9	6	0	-40
18	Mahaiyawa	83	1		40	4	1			140	49.1	25.1	45.8	70	9	10.7	13	-12	-50
19	Mahaiyawa	77	1		22	4	1			139	52.2	27	41.7	97	9	15.8	7.5	-2	-30
20	Mahaiyawa	69		1	1	2	1			157	64.1	26	32.8	83	8	21.5	13.2	-5	-13
21	Mahaiyawa	62		1	15	4			1	164	68.5	25.5	33.5	30	6	26.3	22.7	-28	-15
22	Mahaiyawa	68		1	1.5	2	1			160	53.9	21.1	24.9	95	12	18	20.9	0	0
23	Mahaiyawa	78	1		19	4			1	144	55.4	264	44.6	62	8	13	15.9	-10	-3
24	Mahaiyawa	72		1	7	4			1	155	67.8	28.2	29.5	70	9	30.8	29.1	-13	-23
25	Mahaiyawa	86	1		20	3			1	144	30.6	14.8	39.3	50	6	10.3	10	-20	-28
26	mahaiyawa	75		1	10	4		1		161	89.2	34.4	33.7	69	7	16.7	16.3	-2	-15
27	mahaiyawa	68	1		10	4	1			150	48.9	21.7	35.8	90	10	17.5	16.3	0	-17
28	mahaiyawa	63	1		2.5	2	1			146	49.8	3.4	43.1	85	12	13.4	17.4	-6	-32
29	mahaiyawa	69		1	3	4	1			157	56.9	23.1	36.4	60	6	19.6	16	-25	-25
30	Mahaiyawa	78	1		11	2			1	145	41	19.5	33.5	16	4	7.5	6.3	-29	-19
31	Mahaiyawa	65	1		5	2			1	151	53.9	23.6	36.7	80	6	10	11.7	0	-19
32	Mahaiyawa	72	1		1.5	0	1			144	60.1	29	44	104	12	16.2	16	0	-15
33	Mahaiyawa	81	1		10	2	1			145	48.6	23.1	45.1	45	6	20.4	14.6	-2	-14
34	Mahaiyawa	71	1		10	2	1			149	76.6	34.5	46.3	76	9	18.6	14.3	-13	-29
35	Mahaiyawa	74	1		3	0			1	156	64.9	26.6	33.3	30	2	0	6.2	-50	0
36	Mahaiyawa	74	1		9	0	1			140	37.9	19.3	29.9	63	6	8.8	8	-10	-42
37	Mahaiyawa	65	1		1	0	1			162	45.4	17.3	37.9	73	10	19.1	19.7	-4	-32
38	Mahaiyawa	77	1		1.5	2			1	149	50.6	22.8	47.8	59	9	10.4	8.9	-15	-34
39	Mahaiyawa	89		1	1	2	1			148	48.7	22.2	48.6	25	10	7.1	10	-15	-52
40	Mahaiyawa	75	1		1.5	2		1		141	51.9	26.1	40	61	9	9	8.4	-1.5	-23
41	Mahaiyawa	76		1	7	2	1			176	83.1	26.8	34.6	54	7	13.4	12.3	0	-52
42	Mahaiyawa	70	1		10	0			1	145	68.6	33	49.7	108	10	15.5	17.3	0	-8
43	Mahaiyawa	76	1		2	2			1	147	57.3	26.5	34.7	50	9	13.3	15.2	-3	-14
44	Mahaiyawa	78		1	5	2			1	152	58	25.1	27.8	88	12	17.5	26.5	-5.5	-6
45	Mahaiyawa	67		1	3	4		1		157	63	25.5	25.4	60	10	24.3	20.5	-4.5	-7.5
46	Mahaiyawa	73		1	5	4			1	155	61	25.4	34.4	76	13	18.5	15.7	-16	-10
47	Mahaiyawa	70	1		2	2		1		148	55	25.1	29	68	15	20.5	18.2	-12	-17
48	Mahaiyawa	72	1		4	2	1			146	56.8	26.6	39.2	46	9	19.9	21.2	-15	-25
49	Mahaiyawa	79	1		7	0			1	147	58	26.8	44.2	72	12	17.5	26.5	-14	-12
50	Mahaiyawa	69	1		1	0			1	139	41.4	21.4	30.9	43	8	19.2	15.9	-8	-16
51	Mahaiyawa	65		1	2	4	1			155	58.6	24.4	32.4	70	13	24.6	17.6	-16	-9
52	Mulgampola	94		1	14	2		1		156	44.3	18.2	24.7	55	8	13.4	15.5	-35	-25
53	Mulgampola	90	1		20	2	1			141	44.4	22.3	24.4	50	7	6.4	7.5	-2	-37
54	Mulgampola	80		1	1	4	1			154	58.1	24.5	29.6	23	17	11.3	14.9	-13	1
55	Mulgampola	66		1	9	4	1			153	63.1	27	34.7	71	9	8.4	12.9	0	-27.5
56	Mulgampola	79		1	1	4	1			161	58.1	22.4	41	60	13	17.5	13.6	0	-20.5
57	Mulgampola	77		1	5	2			1	158	63.5	25.4	26	81	13	16.8	15	0	-18
58	Mulgampola	79		1	2.5	3		1		165	49.4	18.1	29.8	118	19	24.9	22.9	-12.5	2.5
59	Mulgampola	98		1	20	4	1			145	36.2	19	24	73	7	20.4	17.6	1	-68
60	Mulgampola	87		1	27	4			1	156	49	20.1	25	50	13	11	13.8	-32	-28
61	Mulgampola	67		1	7	4	1			163	52.7	19.8	32.3	62	10	15.4	12.4	-2	-10
62	mulgampola	76	1		4	3	1			137	55.2	29.4	46.3	63	12	6.9	8	0	-8.5
63	mulgampola	67	1		1	4			1	137	44.4	23.7	38.7	60	8	9.4	10.8	0	-9
64	mulgampola	75	1		5	4			1	153	61.3	26.2	44.2	60	9	11	13.6	-9	0
65	Mulgampola	72	1		10	2		1		144	54.1	26.1	37.3	77	16	8.3	11.2	0	0
66	Mulgampola	71	1		2	0	1			141	58.6	29.5	45.8	105	14	14.7	13.8	0	-13
67	Mulgampola	70	1		2	0		1		139	60.9	31.5	33.6	51	10	7.6	7.9	0	-10
68	Mulgampola	69	1		1.5	2		1		136	40.8	22.1	44.4	45	7	8	11.2	0	-23
69	Mulgampola	75	1		2.5	2			1	138	47.3	24.8	43.2	72	8	10.3	10.9	-15	-28
70	Mulgampola	70	1		5.5	0	1			135	59.1	32.4	49.7	50	12	6.4	9.8	-4.5	-13
71	Mulgampola	92	1		5	2	1			133	41.2	23.3	45.9	75	9	9.5	12.4	0	-2
72	Mulgampola	76	1		2	2	1			143	46.9	22.9	40.5	50	9	6.3	6.5	0	3
73	Mulgampola	73	1		10	0	1			144	49.4	23.8	40.1	77	10	15	13.8	0	-19.5
74	Mulgampola	80	1		3	2	1			150	50.9	22.6	42.4	50	7	16.1	16.1	0	0
75	Mulgampola	71	1		2.5	0	1			139	42.3	21.9	48.1	103	12	8.2	2.2	0	0
76	Mulgampola	80	1		4	2	1			146	52.8	24.8	45.3	85	12	14.4	13.1	0	-10.5
77	Mulgampola	74	1		1	2	1			140	39.7	20.3	44	50	8	11.9	8.2	0	-32
78	Mulgampola	67		1	2	2		1		144	51.7	24.9	37.1	50	11	13	13	-6	-23
79	Mulgampola	67	1		1.5	2	1			141	53.8	27.1	38.4	51	15	14.3	15	-9	-27
80	Mulgampola	73	1		7	4	1			134	29.7	16.5	29.8	79	15	13	11.9	-18	-31
81	Mulgampola	80	1		12	4		1		143	47	23	43.8	85	9	13.7	10.6	-6	-47
82	Mulgampola	69	1		4	4		1		145	39.8	18.9	45.5	80	7	14.8	10.5	0	0
83	Mulgampola	77	1		1.5	4	1			141	50.9	25.6	43.1	67	9	13.7	15.1	-19	-48
84	Mulgampola	79	1		3	4		1		132	35.2	20.2	33.7	70	8	8.3	9.5	0	-26
85	Mulgampola	71	1		5	4	1			148	51	23.3	42.8	85	14	13.3	9.7	-28	-32
86	Mulgampola	65	1		1	0		1		150	38.7	17.2	17.9	80	11	15	12.1	0	-25
87	Mulgampola	65	1		1	4	1			149	45	20.3	33.2	75	10	11.6	8.1	0	2
88	Mulgampola	66	1		1	0			1	145	76.5	36.4	46.6	68	10	12.6	10.7	-15	-34
89	Mulgampola	74		1	1.5	0	1			152	79.5	34.4	34.5	77	12	22.7	25.7	0	-5
90	Mulgampola	65		1	1.5	0		1		165	84.1	30.9	32.6	86	11	17.5	18.1	-5	-42
91	Mulgampola	89	1		12	4	1			139	52.1	27	43.3	65	9	6.9	10.3	0	-13
92	Mulgampola	82	1		4	4	1			133	38	21.5	46.5	62	9	11.3	8.6	0	0
93	Mulgampola	86		1	5	2	1			158	39.1	15.9	42	58	10	21.7	17.6	-14	2
94	Mulgampola	70		1	10	2		1		168	73.4	26	32.1	90	13	25.2	25.7	-8	-10
95	Mulgampola	68		1	2	0	1			157	50.7	20.6	30.1	150	23	31.3	28.3	0	0
96	Mulgampola	72		1	11	2		1		161	51.3	19.8	31	100	17	21.3	19.8	0	-41
97	Mulgampola	75		1	10	2	1			153	44.4	19	27.1	92	11	17	32.2	-25	-53
98	Mulgampola	87	1		14	2	1			141	41.6	20.9	37.3	85	8	10.1	13.3	0	0
99	Mulgampola	76	1		2	0		1		163	71.8	27	45.3	123	10	13.3	12.8	0	-14
100	Mulgampola	84	1		5	2	1			149	58.9	26.5	41	86	10	10.7	8.3	0	-20
101	Mulgampola	77	1		4	2			1	140	53.2	27.1	43.4	68	13	12.6	11.6	-5	-14
102	Mulgampola	72	1		6	0	1			148	44.9	20.5	33.9	126	16	16.5	16.6	0	-13
103	Mulgampola	82	1		7	2			1	142	49.4	24.5	46.5	54	11	12.1	11	0	-10
104	Mulgampola	79		1	1	2		1		163	56	21.1	33.6	55	12	25.5	25.2	0	-22
105	Mulgampola	68	1		1	0		1		140	37.9	19.3	27.5	105	11	13.2	11.7	-2	0
106	Mulgampola	75	1		11	2		1		143	54.1	26.5	37.5	110	10	11.6	11.3	0	0
107	Mulgampola	66	1		7	0	1			151	44.5	19.5	35.9	140	20	15.7	12.3	0	2
108	Mulgampola	67	1		1	2		1		150	65.2	29	39.8	125	14	12.7	12.7	0	0
109	Mulgampola	80	1		20	2	1			151	39.4	17.3	36.7	58	11	17.2	14	0	-18
110	Mulgampola	86	1		10	2	1			145	32.8	15.8	37	35	8	19.2	6	-20	-30
111	Mulgampola	90	1		7	2			1	133	54.3	30.7	40.2	20	8	5	5.2	-22	-43
112	Mulgampola	76	1		2	0	1			132	49.9	28.6	49.2	40	7	8.8	3.1	-2	-22
113	Mulgampola	92	1		5	2			1	141	36.7	18.5	38	39	13	15.4	13.7	-14	-50
114	Mulgampola	74	1		6	2		1		144	47.6	23	42.7	85	12	14.7	14.4	-7	-12
115	Mulgampola	72	1		2.5	4			1	143	53	25.9	32.5	65	11	19.8	16.6	-7	-12
116	Pihibiyahena	65	1		5	0	1			138	42	22	25.8	85	18	15.2	14	0	-2
117	Pihibiyahena	68	1		1	0	1			153	52	22.2	32	82	15	17.4	15	0	-1
118	Pihibiyahena	70	1		5	2	1			145	42	19.9	30	58	8	15.2	14	-5	-17
119	Pihibiyahena	65		1	6	2		1		152	60	25.9	22.5	78	12	25.2	20.2	-15	-19
120	Pihibiyahena	75		1	7	0			1	137	52	27.7	28.3	50	10	15	13.5	-14	-20
121	Pihibiyahena	72	1		10	2			1	154	62	26.1	35	70	8	12.2	10.7	-7	-12
122	Pihibiyahena	62	1		3	4		1		142	65	32.2	37.2	45	14	12.5	14.1	-11	-21
123	Pihibiyahena	81	1		21	4	1			154	52.4	22.1	37.2	70	8	7.5	13.7	0	1
124	Pihibiyahena	72	1		4	2		1		142	60.8	30.1	24.9	69	9	11.2	12.8	-19	-12
125	Pihibiyahena	75		1	2	0	1			159	65.5	26	32.5	65	12	20.5	18.5	-12	-10
126	Pihibiyahena	76	1		1	2		1		131	39.8	23.2	25.9	59	9	18.4	21.2	0	0
127	Mawilmada	70	1		15	0	1			154	48.4	20.4	33.7	80	10	12.7	14.8	-10	-13
128	Mawilmada	66	1		3	4	1			150	39.4	17.5	22.2	105	18	12.2	14.7	0	1
129	Mawilmada	65	1		3	2	1			146	55.1	25.8	38.1	65	10	23.9	20.3	0	1
130	Mawilmada	73	1		2	0		1		145	35.9	17.1	42.1	90	13	14.5	15.7	0	0
131	Mawilmada	83	1		1.5	2	1			138	41.3	21.7	45.3	70	10	13	12.6	0	-12
132	Mawilmada	66	1		3	2		1		148	51.1	23.3	37.7	110	13	15.6	13	0	-5
133	Mawilmada	71		1	19	2	1			166	60.2	21.8	31.9	80	10	12.4	0	0	-24
134	Mawilmada	72	1		1	2			1	135	42.3	23.2	32.2	70	8	21.2	17	-7	-17
135	Mawilmada	70	1		2	2		1		152	43.5	18.8	32.5	45	7	11	9	-8	-25
136	Mawilmada	77		1	1	4	1			157	65	26.4	27.5	50	6	13.4	14.7	-26	-27.5
137	Mawilmada	70		1	2	4	1			152	56.4	24.4	25.1	115	13	24.3	17.9	-10	-20
138	Mawilmada	82	1		2	4		1		141	37.2	18.7	37.4	48	5	6.7	8	-20	-15
139	Mawilmada	72		1	4	2		1		150	53	23.5	28	70	10	21.2	15.5	-14	-17
140	Mawilmada	71		1	3	2	1			160	62.2	24.3	28.8	100	18	30.1	34.3	0	1
141	Mawilmada	77	1		3	2			1	155	45	18.7	44.5	55	10	19	15	0	-13
142	Godahena	74	1		5	0	1			145	44.8	21.3	40.5	65	10	13.5	13.9	0	1
143	Godahena	65	1		3	2		1		152	55	23.8	45.4	62	11	9.5	9	-22	-58
144	Godahena	80	1		4	2	1			134	52.4	29.2	43.3	57	13	16.7	22.9	0	-30
145	Godahena	65	1		1	2	1			138	48	24.7	41.4	53	8	9.6	13.8	-13	-50
146	Godahena	65	1		1	2	1			152	66.7	28.9	44.9	50	6	10.4	10.8	-5	-22
147	Godahena	74	1		1	2	1			146	50.7	23.8	39.6	36	7	6.3	6.6	-24	0
148	Godahena	77	1		1	2		1		146	33.2	15.6	35.7	37	7	15.3	14.9	0	-24
149	Godahena	76	1		6	2		1		128	28.2	17.2	40.8	30	6	8.3	9	-14	-23
150	Godahena	76	1		4	0	1			155	37	15.7	23.1	66	15	19.3	22.2	0	-20
151	Godahena	91	1		5	0		1		137	45	24.2	44.5	79	8	12.6	8.5	-18	-32
152	Godahena	70	1		4	2			1	153	8	16.4	33.7	32	8	6.7	4.5	-4	-6
153	Godahena	80	1		5	4	1			136	32.5	17.6	46.5	29	5	7.4	5.2	-2	-27
154	Godahena	72	1		7	2	1			143	31.7	15.5	35.1	56	8	7.4	9.6	0	-13
155	Godahena	81	1		8	2	1			144	45.9	22.1	31.3	74	11	17.5	18.9	-15	-14
156	Ampitiya	72		1	22	4		1		151	49.1	21.5	27.8	65	12	5.6	12.5	-19	-23
157	Ampitiya	69		1	3	2	1			155	40	16.7	34.8	110	17	11.5	16.5	-26	-22
158	Ampitiya	70	1		3	2		1		139	49.3	25.5	47.2	16	9	4.6	8	-18	-55
159	Ampitiya	65	1		5	2	1			155	57.4	23.9	41.2	110	13	17	17.5	0	-20
160	Ampitiya	78	1		18	2			1	144	48.8	23.5	46.9	85	9	11.2	15.3	0	-16
161	Ampitiya	67	1		1	0	1			151	42.6	18.7	36.5	80	10	14.3	23.3	-24	0
162	Ampitiya	79	1		4	0		1		134	44.4	21	30.3	72	9	10	8	-28	-30
163	Ampitiya	69	1		1	0	1			148	63.4	28.9	34.5	100	18	24.6	24.2	0	-1
164	Ampitiya	65	1		5	0	1			149	40.2	18.1	32.5	92	17	22.4	26	-4	-10
165	Ampitiya	65	1		4	2	1			145	48.9	23.3	39.8	115	10	20.8	11.4	0	-38
166	Ampitiya	70	1		7	2		1		146	32.9	15.4	43.2	69	10	16.9	16	-7	-43
167	Ampitiya	79		1	1	3			1	166	68	24.7	27.5	35	8	16.3	14.9	1	-30.47
168	Ampitiya	73		1	3	4	1			160	52.6	20.5	26.3	53	8	14.7	12.4	-17	-15
169	Ampitiya	72		1	3	2	1			149	32.7	14.7	40.3	40	6	6.2	8.1	-18	0
170	Ampitiya	68		1	4	2		1		156	65	26.7	27.5	110	16	28.6	22.5	-5	-4.5
171	Ampitiya	75		1	5	4		1		156	52.5	21.6	32.4	85	11	22.5	18.4	-12	-14
172	Ampitiya	69		1	2	2	1			168	54.5	19.3	28.9	75	15	18.5	22.6	-5	-11
